# Supplementary material for: Okanin Attenuates Mitochondrial Dysfunction and Apoptosis in UVA-Induced HaCaT Cells by Mitophagy Through SIRT3 Pathway
Source: Antioxidants (Basel). 2025 Aug 23;14(9):1040. doi: 10.3390/antiox14091040 (PMC12466513; doi:10.3390/antiox14091040)
Supplement: Supplementary file 1 [file antioxidants-14-01040-s001.zip]

Archive with 1 entries (1 files):
- antioxidants-3742845-supplementary.pdf
